# Supplementary material for: Stimuli-Responsive Double Single-Atom Catalysts for Parallel Catalytic Therapy
Source: Pharmaceutics. 2023 Apr 11;15(4):1217. doi: 10.3390/pharmaceutics15041217 (PMC10143931; doi:10.3390/pharmaceutics15041217)
Supplement: Supplementary file 1 [file pharmaceutics-15-01217-s001.zip]

Archive with 1 entries (1 files):
- pharmaceutics-2332861-supplementary.pdf
